# Supplementary material for: Revealing the Changes in Saliva and Serum Proteins of Pigs with Meningitis Caused by Streptococcus Suis: A Proteomic Approach
Source: Int J Mol Sci. 2022 Nov 8;23(22):13700. doi: 10.3390/ijms232213700 (PMC9698074; doi:10.3390/ijms232213700)
Supplement: Supplementary file 1 [file ijms-23-13700-s001.zip]

Archive with 1 entries (1 files):
- ijms-1969065-supplementary.pdf
